# Supplementary material for: Molecular evolution of GDP-L-galactose phosphorylase, a key regulatory gene in plant ascorbate biosynthesis
Source: AoB Plants. 2020 Nov 4;12(6):plaa055. doi: 10.1093/aobpla/plaa055 (PMC7640755; doi:10.1093/aobpla/plaa055)
Supplement: plaa055_suppl_Supplementary_Table_S1 [file plaa055_suppl_supplementary_table_s1.xlsx]

## Sheet: Sheet1
Lineage	Species	Gene	Locus	Full length genomic (without UTR) (bp)	Protein length (aa)	Location
Eudicots	Actinidia chinensis	AcGGP	ABP65665.1	3400	450	N/A
41	Actinidia chinensis var chinensis cultivar Red5	AcGGP-R-1	PSR85311.1	2572	450	N/A
		AcGGP-R-2	PSR87859.1	4124	459	N/A
	Actinidia deliciosa cultivar qinmei	AdGGP	ADB85572.1	N/A	450	N/A
	Actinidia eriantha	AeGGP	AGO32052.1	N/A	450	N/A
	Actinidia rufa	ArGGP	AGO32051.1	N/A	450	N/A
	Amaranthus hypochondriacus	AmhGGP-1	AHYPO_006370-RA	3238	447	scaffold_47:223908..228063 forward
		AmhGGP-2	AHYPO_007729-RA	4094	443	scaffold_62:858201..863041 reverse
	Aquilegia coerulea	AqcGGP	Aqcoe1G344400.1	2608	440	Chr_01:32536465..32539925 forward
	Arabidopsis halleri	AhGGP-1	Araha.7389s0003.1	1885	444	Scaffold7389:10344..12864 forward
		AhGGP-2	Araha.25676s0006.1	2149	430	Scaffold25676:21748..24483 forward
	Arabidopsis lyrata	AlGGP-1	AL7G25990.t1	1881	444	scaffold_7:6489190..6491754 forward
		AlGGP-2	AL8G30620.t1	2094	429	scaffold_8:16921450..16924015 forward
	Arabidopsis thaliana	AtGGP-1	AT4G26850.1	1884	442	Chr4:13499010..13501648 reverse
		AtGGP-2	AT5G55120.1	2195	431	Chr5:22369095..22371867 forward
	Boechera stricta	BosGGP-1	Bostr.7867s0509.1	1871	442	Scaffold7867:2550018..2552554 reverse
		BosGGP-2	Bostr.26833s0749.1	1958	434	Scaffold26833:3926305..3928661 reverse
	Brassica oleracea capitata	BoGGP-1	Bol039690	1897	434	C01:13173579..13175475 reverse
		BoGGP-2	Bol042311	1562	389	C07:44315086..44316647 reverse
		BoGGP-3	Bol018222	1860	396	C02:10552430..10554289 reverse
	Brassica rapa	BrGGP-1	Brara.A01670.1	1901	434	A01:9339687..9342237 reverse
		BrGGP-2	Brara.H01538.1	1739	441	A08:15737699..15739943 forward
		BrGGP-3	Brara.K00119.1	1584	391	Scaffold10985:580623..585005 forward
		BrGGP-4	Brara.B01343.1	1687	350	A02:7044927..7047453 reverse
	Capsella grandiflora	CgGGP-1	Cagra.1696s0028.1	1864	443	Scaffold1696:89812..92295 reverse
		CgGGP-2	Cagra.1629s0083.1	1980	432	Scaffold1629:371611..374127 forward
	Capsella rubella	CrGGP-1	Carubv10004813m	1873	443	scaffold_7:5277235..5279841 forward
		CrGGP-2	Carubv10026439m	1980	432	scaffold_8:8480913..8483407 forward
	Citrus clementina	CcGGP-1	Ciclev10008255m	2088	455	scaffold_1:22758712..22761740 forward
		CcGGP-2	Ciclev10013649m	1901	411	scaffold_6:22516128..22518028 forward
	Citrus sinensis	CsGGP-1	orange1.1g012827m	2087	455	scaffold00049:228621..231682 forward
		CsGGP-2	orange1.1g040147m	2215	393	scaffold00042:708..2892 forward
	Cucumis sativus	CusGGP	Cucsa.151220.1	2029	445	scaffold01116:81154..84138 forward
	Daucus carota	DcGGP-1	DCAR_013194	2651	443	DCARv2_Chr4:32089049..32091699 reverse
		DcGGP-2	DCAR_016654	2033	443	DCARv2_Chr5:5766958..5768990 reverse
	Eucalyptus grandis	EgGGP-1	Eucgr.F00715.1	2028	439	Chr06:10320851..10324017 reverse
		EgGGP-2	Eucgr.F03491.2	1960	443	Chr06:46168686..46171946 forward
		EgGGP-3	Eucgr.J01575.1	2935	388	Chr10:19668763..19671697 reverse
		EgGGP-4	Eucgr.J01552.1	3095	434	Chr10:19205944..19209072 reverse
		EgGGP-5	Eucgr.J01579.1	5942	376	Chr10:19785173..19791114 reverse
	Eutrema salsugineum	EsGGP-1	Thhalv10025206m	1920	444	scaffold_1:5627342..5630022 forward
		EsGGP-2	Thhalv10013622m	2133	428	scaffold_2:10557962..10560921 reverse
	Fragaria vesca	FvGGP-1	mrna03433.1-v1.0-hybrid	2107	446	LG3:13815309..13817415 forward
		FvGGP-2	mrna03740.1-v1.0-hybrid	4230	592	LG4:25247356..25253041 reverse
		FvGGP-3	mrna19127.1-v1.0-hybrid	N/A	411	N/A
	Glycine max	GmGGP-1	Glyma.02G292800.1	1890	439	Chr02:47164820..47167693 reverse
		GmGGP-2	Glyma.14G021800.1	1933	436	Chr14:1548013..1550928 forward
		GmGGP-3	Glyma.18G092900.1	2682	435	Chr18:9360796..9364415 forward
		GmGGP-4	Glyma.08G319500.1	2646	400	Chr08:43862100..43865659 reverse
	Gossypium raimondii	GrGGP-1	Gorai.009G442000.1	2038	445	Chr09:69367620..69370728 forward
		GrGGP-2	Gorai.002G092200.1	1945	450	Chr02:11716307..11720220 forward
		GrGGP-3	Gorai.013G158600.1	1965	442	Chr13:43423967..43427256 reverse
	Kalanchoe fedtschenkoi	KfGGP-1	Kaladp0048s0424.1	2859	445	Scaffold_48:3418577..3422192 reverse
		KfGGP-2	Kaladp0051s0046.1	1953	445	Scaffold_51:401587..404299 forward
	Kalanchoe laxiflora	KlGGP-1	Kalax.0093s0041.1	2851	445	scaffold_93:354161..357764 reverse
		KlGGP-2	Kalax.0143s0050.1	1929	438	scaffold_143:497167..500054 forward
		KlGGP-3	Kalax.0063s0084.1	1989	445	scaffold_63:509213..512028 reverse
	Linum usitatissimum	LuGGP	Lus10009725	2497	517	scaffold245:225251..227747 reverse
	Malus domestica	MdGGP	MDP0000172222	2162	447	MDC003775.97:4050..7222 reverse
	Manihot esculenta	MeGGP-1	Manes.15G067700.1	2039	451	Chromosome15:4976620..4979520 reverse
		MeGGP-2	Manes.03G132900.1	2036	453	Chromosome03:22890897..22894138 reverse
		MeGGP-3	Manes.01G116800.1	1739	437	Chromosome01:23608205..23609943 reverse
	Medicago truncatula	MtGGP-1	Medtr5g093390.1	2285	439	chr5:40768933..40772515 reverse
		MtGGP-2	Medtr3g053020.1	2745	428	chr3:21010501..21014138 reverse
	Mimulus guttatus	MgGGP-1	Migut.M01727.1	1720	442	scaffold_13:19818611..19821184 reverse
		MgGGP-2	Migut.H01803.1	1770	440	scaffold_8:18080693..18083193 reverse
	Phaseolus vulgaris	PhvGGP-1	Phvul.008G269600.1	2733	433	Chr08:61408688..61412350 reverse
		PhvGGP-2	Phvul.006G046700.1	2643	434	Chr06:15021596..15025221 reverse
	Populus trichocarpa	PotGGP-1	Potri.001G355600.1	2195	453	Chr01:36352373..36355682 forward
		PotGGP-2	Potri.011G087200.1	2015	451	Chr11:10383433..10386430 forward
		PotGGP-3	Potri.017G126100.1	2702	440	Chr17:13818231..13821142 forward
	Prunus persica	PrpGGP	Prupe.4G220800.1	2193	446	Pp04:13881721..13884906 forward
	Ricinus communis	RcGGP-1	28582.m000323	2177	453	28582:52865..55041 reverse
		RcGGP-2	29762.m000492	1853	408	29762:169029..172014 forward
		RcGGP-3	28609.m000197	2062	453	28609:5013..7074 forward
	Salix purpurea	SpGGP-1	SapurV1A.0031s0350.1	1996	448	chr11:7318138..7321430 forward
		SpGGP-2	SapurV1A.0126s0280.1	2205	448	chr16:22400573..22403757 forward
		SpGGP-3	SapurV1A.0230s0280.1	2238	439	chr17:15516778..15519015 forward
	Solanum lycopersicum	SlGGP-1	Solyc06g073320.2.1	2558	437	SL2.50ch06:45177041..45180277 forward
		SlGGP-2	Solyc02g091510.2.1	4305	438	SL2.50ch02:52783440..52788468 reverse
	Solanum tuberosum	StGGP-1	PGSC0003DMT400069484	2514	438	ST4.03ch06:53844665..53847178 forward
		StGGP-2	PGSC0003DMT400078783	8710	438	ST4.03ch02:41904007..41912716 reverse
	Theobroma cacao	TcGGP-1	Thecc1EG030818t1	1987	446	scaffold_7:1492354..1495359 reverse
		TcGGP-2	Thecc1EG019202t1	2381	448	scaffold_4:20959341..20962170 forward
	Trifolium pratense	TpGGP	Tp57577_TGAC_v2_mRNA1165	2289	438	Tp57577_TGAC_v2_LG4:1093355..1096570 reverse
	Vitis vinifera	VvGGP-1	GSVIVT01037703001	1988	427	chr19:7105463..7108433 forward
		VvGGP-2	GSVIVT01030833001	3014	433	chr14:17263917..17267133 forward
Monocots	Ananas comosus	AncGGP-1	Aco003317.1	2816	439	LG17:1948515..1952388 reverse
15		AncGGP-2	Aco011300	2068	413	LG01:12622060..12624403 reverse
		AncGGP-3	XP_020097947	2446	406	N/A
	Brachypodium distachyon	BdGGP-1	Bradi4g40740.1	3628	437	Bd4:44996879..45001488 forward
		BdGGP-2	Bradi4g22700.1	2742	434	Bd4:27044440..27048377 forward
		BdGGP-3	Bradi2g57837	1546	365	Bd2:55696152..55705013 forward
	Brachypodium stacei	BsGGP-1	Brast05G248600.1	3593	436	Chr05:20092895..20097409 forward
		BsGGP-2	Brast05G046000.1	3138	439	Chr05:3428552..3432047 reverse
		BsGGP-3	Brast01G056000.1	1528	362	Chr01:3107463..3109892 reverse
	Musa acuminata	MaGGP-1	GSMUA_Achr10T10830_001	2479	434	chr10:20510887..20513585 reverse
		MaGGP-2	GSMUA_Achr6T12830_001	3698	435	chr6:8580844..8584972 forward
		MaGGP-3	XP_009403710	2867	431	N/A
		MaGGP-4	GSMUA_Achr6T13510_001	2077	491	chr6:8980550..8987582 reverse
	Oropetium thomaeum	OtGGP	Oropetium_20150105_10770A	2751	429	Oropetium_genomic_20141112_013:1880859..1884577 forward
	Oryza sativa	OsGGP-1	LOC_Os12g08810.1	3404	438	Chr12:4532922..4537231 reverse
		OsGGP-2	XP_025878192	2096	393	N/A
	Panicum hallii	PhGGP-1	Pahal.C00658.1	3271	432	Chr03:3519282..3523329 reverse
		PhGGP-2	Pahal.E00433.1	1541	361	Chr05:3380489..3383296 reverse
	Panicum virgatum	PvGGP-1	Pavir.Ca00272.1	3543	432	Chr03a:3081413..3085785 reverse
		PvGGP-2	Pavir.Cb01951.1	3624	515	Chr03b:45816044..45819667 forward
		PvGGP-3	Pavir.J39800.1	1560	329	contig87195:2353..3912 reverse
	Setaria italica	SiGGP-1	Seita.7G278400.1	3281	432	scaffold_7:32746125..32750306 forward
		SiGGP-2	Seita.5G416800.1	2070	402	scaffold_5:44033065..44036224 forward
	Setaria viridis	SvGGP-1	Sevir.7G289500.1	3281	432	Chr_07:31712056..31716256 forward
		SvGGP-2	Sevir.5G422400.1	2093	402	Chr_05:42843747..42846745 forward
	Sorghum bicolor	SbGGP-1	Sobic.008G064700.1	2838	435	Chr08:7102957..7108389 reverse
		SbGGP-2	Sobic.003G391500.1	2150	389	Chr03:70268605..70271675 forward
	Spirodela polyrhiza	SppGGP-1	Spipo9G0046100	1716	429	pseudo9:2978665..2980380 reverse
		SppGGP-2	Spipo4G0093700	1904	440	pseudo4:7215857..7217760 forward
	Zea mays Ensembl18	ZmGGP-E1	GRMZM2G057186_T01	3492	435	6:23723529..23727896 reverse
		ZmGGP-E2	GRMZM2G359397_T01	2922	451	3:166424529..166427618 reverse
	Zea mays PH207	ZmGGP-P1	Zm00008a023747_T01	3069	440	chr06:23085522..23089019 reverse
		ZmGGP-P2	Zm00008a013028_T01	2973	413	chr03:166468321..166471461 reverse
	Zostera marina	ZomGGP	Zosma22g00920.1	1871	444	scaffold_22:688335..690742 reverse
Gymnosperms	Gnetum montanum	GnmGGP	TnS000564307t04	2249	440	N/A
4	Picea abies	PaGGP-1	MA_56912g0020	5202	436	MA_56912: 2596..7837 forward
		PaGGP-2	MA_162630g0010	8697	534	MA_56912: 10314..19050 forward
		PaGGP-3	MA_10426094g0010	4664	485	MA_10426094: 2636..7339
	Picea sitchensis	PsGGP-1	ABR16423.1/EF676523.1	N/A	436	N/A
		PsGGP-2	ABR16684.1/EF676802.1	N/A	435	N/A
		PsGGP-3	ABR16521.1/EF676633.1	N/A	431	N/A
	Pinus taeda	PtGGP-1	PITA_000003407	N/A	436	tscaffold630: 126632..157045
		PtGGP-2	PITA_000010337	3684	428	tscaffold2817: 257559.. 262153
		PtGGP-3	PITA_000010334	3907	437	tscaffold2817:14614..19555
		PtGGP-4	PITA_000003406	4183	436	tscaffold630:39627-44750b -strand
		PtGGP-5	PITA_000010336	3535	428	tscaffold2817:242491-246525 -strand
Lycophytes	Selaginella moellendorffii	SmGGP-1	99090	1608	420	scaffold_21:1172383..1173990 reverse
1		SmGGP-2	110588	1480	371	scaffold_40:673093..674572 reverse
		SmGGP-3	139516	1487	389	scaffold_0:2657747..2659669 reverse
Bryophytes	Marchantia polymorpha	MpGGP	Mapoly0036s0021.1	2751	438	scaffold_36:272800..277375 forward
3	Physcomitrella patens	PpGGP-1	Pp3c8_17430V3.1	2391	460	Chr08:11304238..11308262 reverse
		PpGGP-2	Pp3c20_6430V3.1	2482	460	Chr20:3868218..3872885 forward
		PpGGP-3	Pp3c24_16040V3.1	2653	446	Chr24:10562356..10565008 forward
	Sphagnum fallax	SfGGP-1	Sphfalx0109s0077.1	3209	469	super_109:926540..931418 reverse
		SfGGP-2	Sphfalx0172s0026	3358	444	super_172:421021..424378 reverse
Chlorophytes	Chlamydomonas reinhardtii	ChrGGP	Cre13.g588150.t1.2	2332	618	chromosome_13:3552575..3556962 reverse
7	Coccomyxa subellipsoidea C-169	CosGGP	13851	1896	367	scaffold_4:1756096..1757991 reverse
	Dunaliella salina	DsGGP	Dusal.0470s00002.1	7008	530	scaffold470:3859..13076 forward
	Micromonas pusilla CCMP1545	MpGGP	63706	2411	607	scaffold_14:154698..157776 forward
	Micromonas sp RCC299	MsGGP	64582	1512	503	Chr_15:600637..602369 reverse
	Ostreococcus lucimarinus	OlGGP	3702	957	319	Chr_12:46657..47613 forward
	Volvox carteri	VcGGP	Vocar.0020s0011.1	2507	615	scaffold_20:93628..98933 forward
